# Supplementary material for: SAC1 regulates autophagosomal phosphatidylinositol-4-phosphate for xenophagy-directed bacterial clearance
Source: Cell Rep. Author manuscript; Available in PMC 2021 Aug 2. (PMC8327279; doi:10.1016/j.celrep.2021.109434)
Supplement: 2 [file NIHMS1728472-supplement-2.xlsx]

## Sheet: Exp1
	P1	P1	P1	P1	P1	P1	P2	P2	P2	P2	P2	P2	P3	P3	P3	P3	P3	P3
PTEN	23.3312	16.6029	18.7739	13.5706	16.1923	20.557	13.3889	14.2562	13.1278	13.0013	15.6136	11.2141	7.39056	7.92078	6.72774	4.74344	5.41362	5.16964
TPTE2	18.1633	12.1213	12.4141	18.2414	16.547	22.5413	10.4472	10.2436	8.22454	8.59331	10.2232	10.323	7.91586	5.58901	6.84635	9.41935	7.39734	7.34573
MTM1	17.0599	12.908	17.3779	12.6725	19.8282	22.801	8.47428	8.82395	6.42644	7.42938	6.89849	7.0581	27.0459	27.2664	19.5965	18.2496	23.1995	16.1822
MTMR1	7.60289	7.38275	8.68748	8.41216	9.97475	9.03628	6.34896	8.87518	5.66257	4.6074	6.36011	6.79047	18.6526	20.8331	18.5451	16.3067	12.8595	12.5441
MTMR2	13.8281	15.3274	15.0859	16.8081	13.8792	20.6612	9.17079	15.0059	9.79686	11.6018	13.5225	15.238	11.8266	12.2438	12.0556	10.0573	10.2946	8.2643
MTMR3	19.5846	11.8907	18.2164	16.362	14.9135	18.0432	12.6359	10.4453	10.978	10.3241	12.2223	11.9901	11.1811	9.99265	12.3194	12.3243	8.38675	6.69225
MTMR4	4.13917	3.70548	3.57899	4.274	4.17858	4.70514	8.84019	12.4432	6.70664	7.4798	9.64945	12.2114	2.28693	1.62827	2.47532	1.54334	3.25621	1.5751
MTMR6	13.6786	13.8961	16.6876	14.5294	14.3348	15.7456	8.95683	10.8566	10.3321	9.4588	10.0457	10.1567	21.635	15.6379	18.3582	12.9723	12.9934	13.9947
MTMR7	16.8374	10.3992	14.5068	9.91087	16.169	16.3206	7.1581	7.5771	8.04745	9.12199	10.258	7.16374	19.1035	15.1167	11.4771	12.5166	9.37255	15.2092
MTMR8	6.59381	6.73622	4.18386	4.58399	4.6876	5.36526	6.81725	7.23673	5.05951	7.43454	5.86312	5.94716	35.9987	39.656	34.6529	26.0481	26.3187	24.1843
MTMR14	17.8761	15.5411	15.1206	14.6476	19.4105	26.0144	17.6264	17.9338	15.4506	20.4143	17.0796	17.3317	44.6044	44.5546	38.2718	28.69	30.4829	27.9481
INPP4A	18.5373	16.0244	19.9652	17.8413	23.0532	26.1283	9.97268	10.1651	7.3136	8.8155	7.87193	9.09245	23.5835	21.8628	19.7195	17.2335	19.0907	17.1987
INPP4B	4.22371	3.41263	3.1628	5.00697	3.98246	7.30972	4.11977	5.0788	4.97938	3.4332	3.88167	4.16805	11.9353	13.6715	13.5274	8.86389	11.1645	6.69106
TMEM55A	8.60075	9.21041	10.8155	9.98048	9.56359	21.1084	6.40229	8.19108	8.23902	6.81306	6.76554	8.12443	15.0861	16.5767	17.5419	11.8033	8.7419	11.1116
TMEM55B	8.64445	9.44428	6.92505	11.1891	6.71522	12.2013	13.347	19.5805	13.3359	17.0853	14.1426	17.7398	4.80777	4.06479	4.29729	4.08237	3.55598	3.29099
SACM1L	36.1992	34.5574	32.7709	32.815	30.2497	36.4243	19.5561	22.9144	26.2603	24.1863	30.0296	30.3538	41.0105	37.1186	41.6748	42.0134	44.9382	38.874
INPP5F	13.7316	10.5917	17.8487	11.2627	8.85243	16.1439	9.79713	15.2541	9.36834	14.793	11.1759	7.751	11.1028	10.29	5.88323	9.9591	3.52951	5.76322
SYNJ1	10.1814	10.6786	8.88759	10.3374	8.76137	13.6418	20.1043	18.7202	22.242	22.3156	17.5017	20.4691	8.55639	8.72183	12.0738	6.87277	8.79914	5.3869
SYNJ2	15.1658	11.1513	7.44428	8.50249	12.82	12.3242	9.1706	9.93432	12.9277	9.91993	9.8526	6.77255	21.3279	22.3649	18.9812	16.3915	15.4398	13.5595
OCRL	14.6838	12.185	19.7334	12.6634	12.6405	20.5929	32.7957	22.4153	22.0502	17.6589	22.0121	18.9883	19.8826	21.3824	20.3278	19.5049	15.2347	14.0542
INPP5B	8.76883	8.71218	6.86567	7.76318	8.33258	13.4009	13.409	16.2847	14.1635	14.958	12.6908	12.0998	15.5304	17.5969	16.4249	15.3851	12.7913	10.7658
INPP5J	19.3778	19.6822	14.7568	19.1921	11.4813	26.1988	14.5998	19.1773	15.9063	13.0081	15.3768	17.3556	2.33607	2.84923	2.01004	2.19615	1.88774	2.10305
SNW1	42.2193	49.2214	39.2321	29.1689	34.2051	46.301	16.9585	23.4805	17.678	10.9158	12.8809	19.4502	41.7336	35.7404	32.1891	26.2097	24.7077	18.2062
INPP5D	4.41965	7.11109	7.40914	5.32224	5.1935	10.3131	7.81827	6.33757	7.98566	8.95623	6.91074	8.36102	23.7014	23.4479	21.4036	22.9683	13.691	26.9732
INPPL1	5.04194	6.0229	5.76876	4.32928	5.60911	7.30456	4.03875	2.87617	2.76722	2.72033	3.18306	3.55055	11.938	11.6974	8.6004	9.81552	12.5967	9.50931
INPP5E	27.9042	28.6018	25.2553	21.4151	27.8192	36.066	19.0447	17.0793	15.192	14.3587	20.2306	16.2652	32.3867	35.4608	38.4628	19.5418	22.5934	16.6396
FIG4	2.08661	2.38458	2.15291	1.6486	2.33289	3.41489	6.7406	7.02539	6.39779	4.59726	7.44428	3.76687	17.2691	20.7566	22.9928	14.1255	12.8706	12.2153
PPA1	13.6335	13.4912	15.3647	13.8245	16.2449	12.7725	8.16417	9.67883	9.14203	7.95623	8.59029	9.49376	10.6275	12.7162	9.60585	9.59984	8.32984	7.7619
PPA2	8.5753	9.50844	6.83448	8.13598	5.91353	7.80599	32.1558	31.1571	25.647	14.3518	19.8085	15.7296	6.57596	5.51106	7.92851	5.31966	4.61943	3.90966
BPNT1	9.3501	12.0301	9.27485	9.24757	6.44206	12.1363	18.9413	22.8152	13.8033	15.4683	10.8088	19.7312	18.2798	23.9281	20.6658	12.5805	14.58	15.8329
ITPA	8.72278	8.4903	8.37196	5.75391	8.69272	10.27	6.33105	7.24709	8.67632	6.8463	6.94467	9.08098	6.27316	10.5215	7.23844	5.49193	7.85109	4.7623
INPP1	23.7919	28.6998	27.9685	28.9534	19.2076	27.1125	5.53654	6.63493	7.5715	7.44236	7.33828	6.41552	18.4118	15.5837	18.1489	15.1355	12.2592	12.5731
PPAP2A	27.9816	24.524	28.0394	26.1417	15.2324	32.2509	7.34476	5.52479	7.89789	7.62042	9.68721	6.52568	10.9465	11.2472	11.418	12.6728	9.71881	15.2317
PPAP2B	7.22866	7.96773	7.33562	5.84961	9.1575	7.90001	8.58605	9.38453	8.30569	7.20445	6.0061	6.93031	38.0074	44.1149	41.0535	34.7266	30.1898	29.7411
PPAP2C	7.74334	8.15681	7.40567	8.54197	10.1384	5.24926	4.90241	6.43296	7.00061	3.76223	4.53122	4.57803	12.1651	13.6474	14.6727	12.3894	9.47005	8.09426
PRPF31	40.2742	38.5509	36.0653	29.3355	27.729	49.7568	43.6685	38.0396	48.0902	26.6634	34.3038	27.1735	40.515	43.4465	35.3693	29.1052	20.9715	22.76
LPPR5	18.8295	15.6567	10.7735	13.5998	13.7879	18.0685	19.8879	19.9093	15.2801	22.3912	14.2254	18.6562	8.02091	8.52798	8.09514	5.69989	5.94685	3.30481
LPPR1	17.9698	23.2211	20.4693	29.5077	18.0721	32.0476	16.2951	19.1284	16.9552	15.4241	12.7181	14.85	4.99063	6.02307	5.37809	3.86818	5.27737	4.41861
PLPPR2	11.9717	14.3078	12.1835	12.2717	9.03612	16.8723	9.29782	9.29655	8.17616	10.0601	10.1027	11.2812	17.0502	14.0589	14.7472	15.0098	9.34093	11.8662
LPPR3	9.30233	13.3992	12.5122	11.0572	10.3895	15.137	15.5496	19.028	18.5914	17.03	18.0705	21.7882	10.0402	9.7237	6.46165	7.37789	7.52907	11.0834
PLPPR4	6.92375	6.04893	6.26638	4.11267	4.91828	7.20759	12.3032	15.5582	12.3209	13.8012	12.8047	10.7526	13.1929	12.6367	9.58437	10.7466	10.0429	10.9251
PPAPDC1A	12.0664	13.358	12.0315	12.6516	13.7025	16.6028	14.9252	19.1525	14.8123	18.9477	17.5432	15.4309	6.23934	6.98676	8.32013	7.23153	6.70555	4.53704
PPAPDC1B	18.3293	15.9615	18.4148	16.2036	26.4084	21.8387	20.3854	20.2454	21.8313	21.9072	21.6554	19.5571	14.7105	17.5211	16.7226	15.8287	16.3571	10.8965
DOLPP1	9.95177	7.65543	9.66737	7.65713	9.95447	10.8731	22.6512	22.9545	22.6012	22.5848	15.5892	26.4682	17.3893	20.824	15.8984	12.396	12.5944	7.11977
PPAPDC2	25.1762	24.9347	19.947	24.7605	24.3572	38.4752	13.5502	14.3501	15.2489	13.2656	12.041	13.0565	6.16965	8.02738	5.99362	8.53121	9.03785	6.33067
PPAPDC3	3.49522	4.50462	3.0595	2.40404	3.92997	7.00903	10.1043	11.4494	7.44129	8.77062	8.92793	7.59986	19.75	27.3412	20.5341	11.4555	16.0678	13.6956
SGPP1	14.0812	11.7026	11.4704	13.5034	8.80628	17.1235	8.19937	8.10411	6.87023	7.84189	10.5213	9.46821	14.902	14.7286	15.3237	14.387	9.82455	10.1694
SGPP2	17.4498	18.5748	18.2751	24.7099	16.2871	20.7801	3.50901	2.93176	2.30617	3.30351	3.49543	3.47004	13.6485	10.1286	13.569	9.15283	10.1222	10.0228
PIK3CA	4.91141	5.09697	5.7585	4.16657	5.27918	5.65009	4.04618	3.67905	4.06277	2.30352	2.78	2.31878	5.35257	5.81555	5.71605	7.29076	6.15355	7.5917
PIK3CB	8.51586	8.39253	12.1411	11.9882	7.49289	12.671	14.3476	16.8031	15.9429	15.0166	15.74	16.3827	41.5812	52.2818	41.2513	33.6385	27.6105	26.4486
PIK3CD	12.144	13.0493	11.7711	9.26643	15.4401	13.8688	21.4887	29.229	24.6935	22.6626	29.5904	20.122	21.2438	25.7898	25.4651	23.6111	14.7444	13.8704
PIK3CG	54.919	45.5939	53.1206	38.1358	42.9345	72.1699	8.9636	11.2217	9.38841	7.99676	6.32263	8.77934	9.96567	11.7207	11.6667	12.2083	13.5777	4.53194
PIK3C2A	20.2555	25.7433	16.7019	18.9808	21.157	32.6714	11.1242	8.9678	10.9328	8.39256	5.13277	11.847	14.2528	12.5113	14.1993	8.99072	13.8306	6.96601
PIK3C2B	3.17139	4.33097	3.16829	2.3174	4.73224	3.0938	12.6065	13.9121	8.78451	11.8121	12.3233	14.0738	2.82736	2.89656	2.30557	2.81287	2.07127	1.39001
PIK3C2G	12.8039	15.168	10.8825	12.5491	10.8198	19.392	6.8872	7.53629	6.7265	7.35367	8.33147	8.05592	12.9558	15.0579	16.9601	12.7368	10.9935	12.0814
PIK3C3	43.3181	48.2317	40.9383	46.6676	39.7699	46.4694	20.0738	17.2528	13.4784	12.7422	18.2485	15.4916	27.008	28.0582	32.4801	22.0615	21.9536	20.4337
PI4K2A	2.51843	3.10213	2.32653	1.94932	2.50691	3.25928	11.638	13.5534	9.21446	9.73191	10.8532	10.3748	4.38799	3.29017	3.29557	3.7301	2.67405	3.03262
PI4K2B	7.80576	8.72962	8.73317	9.01569	7.32163	8.61613	6.56371	9.98842	5.7341	4.85526	6.73159	5.79339	41.5249	39.0772	41.9321	26.1007	33.9233	27.9259
PI4KA	17.8167	13.518	15.2687	12.4006	23.9288	20.7461	11.6804	12.9071	14.1946	11.0319	16.3312	12.0382	13.7915	16.3639	11.9324	10.3943	11.4091	9.97173
PI4KB	11.4615	13.3019	11.2706	11.2803	10.4904	14.6376	7.70216	7.72437	5.46232	7.58259	7.26194	10.231	10.7198	13.4239	14.2563	10.7595	10.6517	6.8679
PIP5K1A	13.8755	18.9772	11.5473	16.489	14.4527	14.412	7.04312	7.1089	8.86272	7.39061	6.64349	10.0242	8.11172	13.2995	8.32406	5.44281	7.75905	2.40365
PIP5K1B	12.8529	14.6998	13.4155	16.1033	12.4055	23.4193	9.76723	12.4318	9.87313	9.48047	9.91893	11.3825	5.76616	5.05905	4.26386	2.66574	2.35933	2.59812
PIP5K1C	4.10944	6.37516	3.80151	4.84493	5.05066	5.77305	24.4349	20.8636	15.4532	27.6828	15.5602	24.4826	12.73	14.8379	13.4068	16.1771	11.7581	9.53006
PIKFYVE	17.9374	20.5158	19.1714	19.7984	16.9868	25.2607	11.2601	10.0264	11.8708	13.0862	9.73814	14.7867	38.609	31.3489	39.68	25.5807	19.0848	26.84
PIP4K2A	5.55966	4.42032	4.39081	3.46313	3.2141	4.88024	43.593	43.314	43.7616	39.7916	59.0738	61.8256	10.6143	8.34555	5.3358	7.84463	5.72313	9.80841
PIP4K2B	8.02568	6.5491	6.35567	5.96149	4.36375	8.48661	16.7031	23.5411	13.2181	15.4367	20.3462	21.4008	7.24065	7.5827	8.18769	6.53154	6.74176	5.18722
PIP4K2C	16.655	13.9856	17.1826	19.3814	16.2187	25.1367	13.5736	14.9656	14.1722	12.4047	11.9536	11.3144	6.00188	9.15336	6.89767	7.75124	8.13301	5.77655
SiSel_NC	12.2637	12.6195	9.52101	13.6251	13.2563	18.6601	19.3749	16.6889	20.2674	17.5302	16.8163	21.3234	20.6732	19.4618	17.7019	14.3224	12.3445	9.66984
SiSel_GAPD	13.8012	14.6538	13.5424	12.1181	8.66566	16.3653	15.9212	16.9623	10.9188	11.805	15.0331	16.102	12.9763	12.7765	16.2019	6.81663	11.2236	8.89569
TMEM55AB	5.24976	10.0059	5.95914	6.96708	5.33818	6.96354	9.87581	9.93345	9.40031	12.4487	11.9372	13.3688	3.84133	4.65624	3.09081	3.37897	2.83699	3.7155

## Sheet: Exp2
	P1	P1	P1	P1	P1	P1	P2	P2	P2	P2	P2	P2	P3	P3	P3	P3	P3	P3
PTEN	13.5014	3.95117	22.7452	19.0542	12.0508	8.35975	12.1628	2.1397	3.59631	1.42987	5.9628	4.10188	6.47362	3.96465	5.05624	5.86492	1.88432	2.7523
TPTE2	20.6614	14.786	19.1985	17.6697	16.2066	22.5234	5.16801	6.96068	4.91886	3.81298	3.54395	5.02607	9.50024	4.75958	3.09726	4.43182	2.64291	2.32891
MTM1	11.0802	10.9319	10.8232	8.81167	9.12249	8.7389	11.4401	9.22845	13.5212	8.20571	10.7309	10.3587	16.1292	26.5688	15.4386	20.9188	12.9117	6.7664
MTMR1	12.4634	8.20938	5.92463	4.04683	10.4806	4.54201	6.79315	4.09959	3.59017	7.7944	9.27171	3.86993	15.5712	22.1845	12.0549	16.8896	15.475	5.62247
MTMR2	9.28889	8.9335	7.20953	6.70877	7.71783	5.28476	7.53013	3.63826	2.93413	4.61121	9.39354	6.24877	12.1536	6.53034	8.2337	3.90772	5.52609	3.09796
MTMR3	5.67749	7.00665	7.29923	9.03827	9.40457	15.1341	8.90217	7.39856	10.0486	10.7144	11.4843	6.85981	14.9573	23.3057	14.7493	14.8421	5.36855	4.9364
MTMR4	5.13522	4.54881	3.15795	3.56057	6.57767	7.70013	6.34714	3.62516	7.47831	2.59614	7.80424	2.78916	3.61546	2.62438	1.21875	2.98691	2.23027	1.04173
MTMR6	9.61145	21.9043	11.3952	12.6176	17.8311	14.5216	5.54899	4.91517	5.38514	5.85115	2.53106	4.24918	32.1122	31.3113	19.4556	26.8903	23.8384	15.8422
MTMR7	9.93714	5.64923	10.5897	8.84999	4.1807	11.6051	7.15542	4.13367	1.9554	3.73224	6.40367	3.50732	19.1742	19.9276	10.5406	15.2409	8.9241	9.93447
MTMR8	2.89592	2.36115	2.31555	1.21738	2.36543	6.73251	6.98628	3.18676	5.54393	4.63321	7.65549	5.95093	94.1068	90.2864	107.496	90.3732	75.0535	28.8061
MTMR14	7.98664	8.23398	7.77532	6.49718	10.3389	14.7341	14.3709	8.71929	8.15942	10.1025	10.7795	11.2273	23.6776	13.5503	17.385	19.2737	11.0979	10.3685
INPP4A	10.4445	7.25456	9.52038	10.6371	7.25631	9.32379	10.8479	3.7949	5.00468	5.42421	6.29633	5.24771	24.4263	22.1481	36.6045	35.0216	14.2125	7.3742
INPP4B	8.58539	6.00073	5.0101	4.93979	8.82147	10.9211	5.32236	6.10648	5.80141	7.88758	4.01615	3.77266	12.6972	21.4332	15.3205	10.9132	14.1843	4.49288
TMEM55A	6.67977	6.96441	9.14518	6.03054	13.2165	10.4211	4.17972	2.89594	2.40694	3.89463	3.79365	3.57166	10.792	3.94167	6.14239	11.8482	7.62294	3.14147
TMEM55B	3.48128	3.18125	6.09758	3.08631	5.32199	4.87639	8.07572	8.4731	8.71671	8.24914	7.56223	3.3737	8.09697	4.11785	4.11412	5.32619	3.78613	2.43316
SACM1L	27.6672	29.6982	27.3968	27.7945	32.2072	29.8602	21.4338	16.074	27.5454	25.605	19.8504	18.9756	38.6576	33.1996	28.545	32.8773	41.1375	42.6974
INPP5F	9.79945	4.11783	9.77403	7.77408	5.0006	4.88091	8.29388	6.84384	10.2501	1.10762	4.78562	3.71733	3.44692	4.45882	9.35046	4.00189	4.92823	4.75974
SYNJ1	6.90761	3.99137	6.04099	2.94372	7.76584	6.35755	37.0317	13.5057	23.3655	11.8293	19.4014	5.13204	13.6785	13.2598	17.3796	11.9642	9.92786	6.66822
SYNJ2	3.52483	2.59302	6.08945	3.21183	7.14162	5.64763	17.1547	15.9831	8.40113	7.93569	15.5083	13.3893	15.1961	18.9515	20.3708	22.0822	13.3838	6.83429
OCRL	20.2998	12.8006	15.6298	19.6471	16.5053	15.9922	24.6664	17.0517	23.6906	20.3316	18.7801	20.6792	27.5438	24.9179	30.5347	35.6152	23.0528	10.7154
INPP5B	3.24895	4.56546	3.99609	3.20974	6.90388	8.23246	13.9025	9.77271	15.9289	6.1055	8.13622	16.1742	17.3829	11.1247	14.187	22.9651	15.7155	7.83853
INPP5J	23.3454	19.3588	31.8382	26.4028	33.8427	36.2532	22.3411	10.5535	12.7876	8.19133	14.2481	14.2425	3.78282	4.22042	4.20579	2.85393	4.18969	1.96375
SNW1	49.8344	36.3661	40.4624	47.914	55.2695	23.9417	137.603	99.8519	134.156	129.547	118.238	89.7807	114.839	103.702	109.052	129.323	95.2118	49.241
INPP5D	18.5689	20.8733	24.1753	24.7946	28.9806	17.6273	2.41882	1.87823	7.81486	3.79452	3.30191	3.01839	24.4397	17.9107	22.6784	29.1732	13.261	8.73075
INPPL1	11.4215	10.7869	9.09401	17.4501	11.2508	12.5893	3.99137	2.35329	2.14408	1.68315	3.00816	3.50292	10.8123	6.69741	10.931	10.9854	8.47654	7.4037
INPP5E	32.3254	43.8937	54.0421	49.5027	52.4192	65.1963	23.7315	24.3668	16.9915	7.07682	15.2564	17.2294	14.0982	24.9902	47.7621	38.149	36.7828	28.7303
FIG4	6.2029	2.78142	3.35899	6.20461	5.76438	3.47906	7.39066	6.96264	13.0997	6.67445	9.01229	7.50058	25.2445	24.2714	31.3548	27.8784	19.8745	10.6619
PPA1	6.95416	4.07413	8.42026	8.23435	8.19942	7.34096	11.8157	5.86188	4.53499	4.53835	6.83905	8.57573	13.5335	15.7086	21.5669	25.8289	11.9924	12.4531
PPA2	5.79991	7.80812	10.831	7.95795	8.40239	8.48297	16.5916	20.466	15.2941	25.0652	26.3274	18.6119	9.57647	5.62901	9.69861	10.0875	7.96187	6.10837
BPNT1	6.7968	8.45803	7.78302	8.90312	9.78813	9.43822	14.1228	10.1674	13.5175	10.9685	9.49691	14.649	16.6424	19.7841	27.141	21.843	13.4708	11.9727
ITPA	4.59315	4.80104	6.11903	4.80051	5.20993	2.37778	5.94601	13.765	2.23229	5.68214	3.29491	2.18438	10.2791	8.38963	8.758	6.14773	9.56666	4.96617
INPP1	4.03506	5.22826	10.5152	5.42521	12.4912	6.33782	17.4936	11.6607	19.9562	6.47838	15.1349	11.9449	10.0651	8.51401	13.1324	13.647	11.9027	5.35285
PPAP2A	25.9028	30.6015	16.8894	6.07625	25.007	24.3095	7.50872	2.10091	3.64183	8.59389	4.12384	3.6323	10.5156	9.37965	15.2542	14.2151	6.63339	10.8008
PPAP2B	11.4672	8.48204	5.23673	7.25897	8.92785	6.98623	13.2058	7.25222	9.26871	9.71192	16.1106	8.50619	31.0278	25.4921	45.895	31.5677	19.8071	15.1422
PPAP2C	11.0517	4.84199	8.24672	4.9971	7.08029	12.1206	19.9707	15.8197	13.3916	14.5682	12.2935	19.6519	13.3197	12.8903	13.2684	15.5214	12.3341	8.26919
PRPF31	51.6077	22.2672	30.9219	16.2921	43.1481	53.7544	73.3689	79.6056	57.9405	58.9023	66.1936	18.6225	73.2471	83.6792	110.688	87.3395	78.9343	50.501
LPPR5	11.0251	7.75794	19.8446	9.41784	21.6723	18.5238	12.8316	6.28461	11.1876	9.19425	11.5568	22.593	17.09	14.0254	17.1016	22.8818	10.7209	10.9456
LPPR1	10.9151	9.44003	12.1368	12.0473	18.748	16.4002	17.0971	14.4625	9.23104	14.9873	11.6125	7.26351	12.1641	6.58736	6.16406	7.63113	8.76327	4.04551
PLPPR2	23.0711	9.7126	19.7099	10.0758	17.157	23.1122	13.9282	13.8193	13.3272	11.1436	11.1778	8.70754	20.0666	23.7404	16.8638	17.6549	13.2607	8.93223
LPPR3	13.7665	7.26131	17.1613	11.0962	20.4871	15.146	5.63611	7.51661	8.60965	7.2357	7.96753	9.23938	17.2309	30.0737	37.2957	24.9697	23.8896	14.4859
PLPPR4	9.44268	3.28731	4.75769	2.54314	7.89519	7.30498	13.1081	11.4686	8.57718	4.03888	21.174	15.1054	5.70458	6.19836	6.9588	7.48442	7.38716	5.38263
PPAPDC1A	10.3577	7.62951	14.6019	7.94795	13.9411	14.3004	14.2911	12.496	14.3967	4.58647	15.6191	8.31771	5.57997	8.34215	4.58677	3.70266	5.71227	4.8444
PPAPDC1B	14.5489	10.8515	9.14325	4.17064	11.8684	20.5534	12.005	7.35821	17.9398	10.0939	17.8252	10.0366	16.9709	13.4756	12.4234	13.8525	12.8291	6.8361
DOLPP1	11.1057	10.2266	15.1684	10.7711	15.5071	10.3794	13.4054	19.7715	16.633	15.942	25.404	14.0197	19.0009	14.7272	25.4272	20.2955	19.7398	10.6652
PPAPDC2	14.239	11.7189	15.5284	9.95182	24.3026	17.1213	10.3641	12.448	9.93628	11.3614	13.5901	10.3983	6.88112	4.81655	5.24827	3.75629	14.4068	5.16137
PPAPDC3	13.9846	8.07938	11.0826	11.4384	17.4844	14.8518	3.7817	8.86789	5.54679	6.58333	6.96028	8.94578	22.6449	34.8342	31.6019	42.9213	21.9143	17.7615
SGPP1	9.74586	11.2459	15.0424	9.49062	15.7718	17.6672	10.854	8.05511	11.0064	6.14095	5.1776	9.21966	15.8345	10.9676	17.2827	12.3472	9.93713	9.50881
SGPP2	44.0685	26.7474	47.3329	35.6298	55.2713	35.7069	11.9053	13.5803	14.126	12.9417	14.3065	36.7244	19.1961	12.4863	13.2479	12.0355	8.16243	8.21425
PIK3CA	9.62869	1.81718	5.73194	4.71942	8.01676	3.45586	5.09632	2.71927	3.58749	0.765857	3.41288	2.75354	17.8438	14.2286	16.0583	10.9396	8.62634	7.81334
PIK3CB	9.25655	2.89885	10.8748	5.53824	8.5627	14.7901	14.0665	15.4346	22.1014	20.3369	18.1984	7.39458	43.7162	33.3568	51.4317	34.152	32.0175	16.7462
PIK3CD	8.51816	8.94849	11.7794	4.5912	14.1894	16.9637	32.7487	21.4237	17.5046	11.066	21.9354	21.9754	15.6616	9.81882	9.6053	13.2333	10.9212	8.99871
PIK3CG	39.2912	44.0259	31.1673	37.0558	57.1635	48.1295	5.9942	13.8481	4.26035	7.93117	6.62595	3.44493	7.2868	4.11198	3.68838	10.6529	4.48357	4.44259
PIK3C2A	20.0165	13.0611	15.5779	12.0008	20.5007	22.6712	20.7475	13.5479	10.9974	10.5985	10.5348	8.96064	11.0545	15.0568	19.2295	15.5297	12.5093	8.7285
PIK3C2B	3.44626	3.31782	7.42449	3.43349	11.6449	5.68708	22.0501	12.5141	17.691	11.2846	14.3788	13.7539	2.08159	2.60325	3.51148	3.3564	3.67098	1.64491
PIK3C2G	11.39	11.8903	8.54368	3.71604	7.71031	15.4755	6.37089	7.15577	5.02341	4.57244	8.7476	3.64189	20.2475	29.8437	31.0998	16.0355	23.2229	18.8232
PIK3C3	15.5324	9.51735	11.3473	11.5915	14.9547	19.6877	11.907	10.6401	14.7004	16.7171	9.71239	16.801	21.7655	17.3867	20.2298	21.1879	14.5732	11.8949
PI4K2A	7.24632	1.72038	3.80363	4.0842	4.74908	4.61024	8.96166	4.17753	3.25362	2.97389	13.1483	4.21345	5.0787	4.7935	5.43028	4.15381	1.1954	3.28237
PI4K2B	6.34438	5.64967	6.80412	5.11676	4.67965	3.598	10.293	4.84701	6.63157	11.3902	2.1098	6.21541	62.0014	43.5576	35.7356	54.5132	33.6648	12.8635
PI4KA	11.0518	19.3786	13.1539	11.5274	17.6805	15.9901	8.35353	8.71245	6.54332	8.45476	11.8635	10.8769	14.3045	15.5269	15.1686	13.6081	10.9852	4.14978
PI4KB	10.7411	8.76646	9.9482	5.61353	8.25718	6.23321	8.59336	7.3592	5.22028	11.4893	13.183	7.64606	29.5136	13.2405	17.7108	14.1634	6.29281	6.14772
PIP5K1A	10.8268	22.265	17.4049	8.4453	17.2091	27.2782	14.7714	20.4109	12.5259	10.5765	8.12378	16.9379	8.12705	4.43929	7.91243	14.5855	4.65728	3.26495
PIP5K1B	8.49826	9.23761	9.67857	6.40218	5.17783	10.1027	5.3499	6.34941	2.76205	5.33537	14.1693	7.26349	4.73523	2.72145	6.73954	7.48425	1.09655	1.94966
PIP5K1C	3.14889	2.60367	1.58363	1.47218	3.63782	3.00469	5.95372	5.11547	8.86283	18.8575	8.8437	4.93103	6.7254	6.29164	14.5908	4.39856	6.69217	5.94463
PIKFYVE	11.1056	6.41655	8.50233	7.83082	9.36268	8.39516	8.13883	15.0347	11.4323	12.1494	9.10981	12.6809	73.4859	54.2794	61.6494	61.6291	27.946	36.5797
PIP4K2A	5.02577	1.8128	1.50646	3.19559	3.21107	1.96591	84.2699	52.06	77.9506	27.891	77.4365	42.9089	21.0459	16.903	10.6827	10.2938	5.52355	8.95579
PIP4K2B	8.4377	5.27561	9.43592	4.18232	4.70785	8.77762	24.7465	8.42352	9.85321	2.93504	20.4081	6.9737	7.05776	8.83027	10.3192	9.3404	2.78108	8.76572
PIP4K2C	13.4886	10.8363	9.70326	11.9364	16.9521	20.0845	7.62223	11.6272	8.38413	4.71867	12.9321	6.84623	10.758	8.18857	5.19153	5.57822	4.17587	5.77382
SiSel_NC	5.38862	7.38016	9.075	6.03713	7.45684	9.44077	21.1491	20.6702	7.68805	7.92963	9.48978	6.26334	16.6239	9.15289	19.388	10.9036	7.04508	6.64832
SiSel_GAPD	23.5372	25.3038	17.9371	5.87385	16.9251	15.4212	25.9945	16.3024	15.5509	8.99021	13.1748	16.4497	28.515	15.4026	22.4065	25.2093	20.6254	12.8699
TMEM55AB	4.83737	3.0418	8.84368	4.577	7.05027	4.79189	8.35353	4.78991	6.12338	2.12052	7.14436	3.38768	4.09074	7.8688	3.99545	5.305	4.26296	2.98285

## Sheet: Exp3
	P1	P1	P1	P1	P1	P1	P2	P2	P2	P2	P2	P2	P3	P3	P3	P3	P3	P3
PTEN	11.4163	18.732	11.422	12.7834	10.492	10.0423	19.8009	12.6563	13.2953	13.627	13.63	12.8381	11.107	9.46879	10.0223	8.94078	8.75832	8.46285
TPTE2	8.40981	13.2154	10.7547	11.0289	11.2519	9.34084	8.75106	6.29632	6.29698	8.0181	6.66366	6.35497	8.20305	8.92695	8.90155	7.34047	7.25698	8.46072
MTM1	8.90189	13.9909	7.79692	10.5795	10.0414	8.08328	13.3036	10.6196	10.9334	10.611	14.2299	9.01976	17.8913	14.2631	14.3975	17.0776	17.3857	16.1894
MTMR1	7.51091	11.5887	7.69301	9.86988	7.94624	6.12781	11.4082	8.27278	9.14283	8.19513	9.31973	7.35432	12.3935	11.2091	13.2701	15.9987	13.3196	10.211
MTMR2	7.06315	12.8936	10.284	8.94228	7.15154	6.53535	10.7413	6.88797	6.96699	6.28861	9.23094	6.74705	10.7484	11.473	12.0914	14.471	12.0101	11.7045
MTMR3	8.57318	13.7296	9.99359	9.77097	11.2331	7.80408	10.5563	7.85161	9.43566	8.24043	10.4939	6.61693	13.5678	11.3761	10.1916	11.9234	13.5828	8.66947
MTMR4	4.29419	7.56797	4.95053	5.74195	4.64297	4.13729	13.5285	13.0456	14.1303	12.9324	10.9674	10.2729	8.13166	8.69561	7.9303	6.18459	6.83079	7.9957
MTMR6	6.57252	9.08223	6.53804	6.63161	4.99353	3.80243	12.681	13.0715	11.3403	10.6068	10.4572	7.59797	21.2244	20.6678	17.9072	17.3883	17.2187	17.0135
MTMR7	13.2507	18.4383	10.9081	14.1207	15.8902	10.9704	10.8803	7.53672	6.57129	7.15919	6.19064	6.83528	16.4107	14.9457	15.1204	14.5539	14.571	13.0746
MTMR8	3.29429	5.53945	4.12035	3.74791	4.31423	3.09599	8.00924	6.90222	9.38769	6.76667	7.30889	6.11823	24.5015	21.5536	21.4498	20.905	24.8489	18.7974
MTMR14	5.89473	8.72603	7.01001	9.58397	8.19381	5.92714	11.7926	11.0103	11.8612	10.242	12.2457	8.96014	16.31	14.2125	12.0413	13.0234	12.0472	13.0128
INPP4A	6.46408	10.8336	6.86692	9.18089	6.84778	5.18845	9.39991	9.3443	6.93454	7.80769	11.298	7.12129	20.3178	13.9744	14.5972	19.0624	16.2576	14.9674
INPP4B	5.06953	7.47209	5.65215	6.14006	5.83005	4.90309	11.1665	7.9654	8.45909	8.0291	9.20837	7.83427	17.8951	11.7527	13.7392	15.1408	13.0993	13.021
TMEM55A	4.84924	13.444	10.3743	8.71449	10.5662	7.0591	10.7609	6.17122	7.51954	6.33465	7.49015	5.71158	15.0616	13.7045	13.9866	13.9313	15.4711	10.0668
TMEM55B	6.78429	11.3831	9.30789	8.73674	6.99514	6.15288	12.7884	11.3772	10.0061	6.73839	11.2387	7.22649	9.80757	8.58948	10.156	9.38216	8.05903	7.51792
SACM1L	13.2671	23.9412	15.8008	15.6195	15.0134	22.4885	18.6011	18.9388	14.4148	15.9798	14.6243	23.3063	22.2358	25.8899	27.7378	24.7708	30.8677	29.455
INPP5F	10.1415	13.8875	10.3139	11.1437	10.1433	8.92613	11.0548	10.1993	9.3607	10.9275	8.788	10.3778	14.7332	12.0974	10.2203	10.6884	13.0823	10.686
SYNJ1	7.13373	14.593	8.84643	11.1831	8.80531	7.47581	14.1652	11.4111	11.8216	11.8525	12.6829	10.3074	16.0558	9.50186	11.8298	10.4148	11.9244	12.9029
SYNJ2	5.44979	13.2954	5.39815	7.77475	6.43831	6.74723	12.5863	8.72307	10.6999	9.99194	13.8194	9.62431	14.6578	12.3153	13.557	12.318	17.6783	14.1171
OCRL	7.22881	13.9804	8.90444	10.5265	11.2708	7.73487	14.3673	13.2366	12.4289	11.8932	16.9986	11.0012	20.0476	13.894	12.8643	15.9558	15.5678	15.631
INPP5B	6.51443	10.5183	5.34395	7.94094	7.26089	5.91605	16.8292	12.5623	12.1491	13.5157	13.5698	11.317	15.5328	11.5202	13.4527	13.851	14.671	13.0173
INPP5J	8.29805	15.0049	9.11733	9.6362	9.89448	7.64902	14.4894	12.4258	12.9741	10.8477	13.3985	10.0019	5.95002	6.29304	5.93735	5.94908	7.14849	6.24447
SNW1	10.9809	17.6769	15.021	16.4794	12.6457	10.0532	61.9441	44.9766	42.8764	47.5997	45.3987	39.5589	59.2586	55.8797	53.5368	46.6912	41.3044	38.9172
INPP5D	6.09207	10.1861	6.45012	5.97151	5.62819	4.79183	15.0447	11.1918	13.2894	9.79029	10.223	8.55049	18.1461	14.0498	17.5864	13.1357	13.661	13.3069
INPPL1	8.58353	13.2092	8.68503	9.28762	8.00843	7.981	6.5398	7.01563	5.7517	5.36206	5.6174	4.52419	15.7144	12.8254	14.2481	12.1979	11.2713	10.7969
INPP5E	9.26326	14.8236	11.515	13.0761	12.2153	7.99723	13.2873	9.77903	11.4685	9.21718	14.2378	10.6422	28.9994	22.6233	25.3094	26.1429	25.0819	21.1554
FIG4	3.6703	4.54696	5.40944	5.09402	4.16173	2.60445	10.0225	7.2241	7.66525	6.16855	7.91633	6.79215	15.4094	12.823	14.2731	14.2494	16.4508	12.6912
PPA1	6.65543	9.7978	5.34291	10.0674	7.57092	5.56594	11.3778	9.158	8.72399	7.41106	10.7742	9.61244	11.4527	8.00661	10.8317	10.211	10.443	10.3271
PPA2	6.78919	10.5706	4.0264	6.95582	6.59309	4.90726	14.3661	11.6765	11.8911	11.4499	13.1561	10.0453	9.85073	7.37112	9.02332	8.75401	10.4414	8.14273
BPNT1	6.19971	11.574	6.09818	9.99863	6.46628	8.06873	15.4604	10.2156	11.2786	10.6897	11.9207	9.60025	18.6633	14.9482	15.7432	13.0652	20.4949	13.3164
ITPA	6.29864	10.5229	7.97449	7.11574	4.78763	7.11977	11.2933	7.05086	8.12225	7.82306	8.78801	6.38697	13.7548	12.6992	13.0194	10.595	10.3889	9.81968
INPP1	11.8777	19.0846	10.2648	13.7938	10.1021	11.6982	12.7308	7.7444	7.66384	7.04999	8.5609	5.83006	18.4345	14.8772	14.6191	13.5458	14.6309	13.4626
PPAP2A	13.6506	22.7938	15.1733	14.8872	14.5709	14.1028	11.1043	9.36748	9.47345	8.14097	8.70319	8.34682	18.5326	14.8171	18.4638	13.7707	14.6356	14.7669
PPAP2B	6.62321	11.358	7.78663	9.05093	10.4606	7.63681	11.9492	10.9969	12.4431	9.37321	11.5229	8.611	24.5745	22.3057	19.4076	18.143	22.6709	21.7845
PPAP2C	6.41769	16.014	7.16512	8.9919	8.97946	6.36551	18.6506	11.7004	15.1286	14.4378	16.8625	15.2267	14.4035	12.4632	12.3926	11.5876	14.8173	11.3437
PRPF31	9.25193	14.9532	11.5393	13.1036	11.796	9.39159	22.9232	18.7821	17.3142	16.9868	20.8463	21.7291	27.6211	24.2588	24.7547	23.3559	23.6188	20.5161
LPPR5	9.28294	14.4551	9.10851	11.0921	10.3088	8.78937	13.9461	9.05939	9.93701	12.0218	11.9721	9.84581	13.1362	11.6509	12.2291	11.9543	9.88431	8.68598
LPPR1	6.6601	18.26	11.329	13.3512	9.06052	9.9624	15.7489	13.8796	11.5437	9.84414	11.0174	9.15459	16.0746	14.6529	13.1732	15.0563	15.1812	13.2127
PLPPR2	8.503	15.6293	9.02798	10.5193	7.51949	7.25081	10.7363	10.5121	10.3893	8.98378	9.383	7.78122	13.5146	12.4114	12.6972	12.3597	11.501	11.2117
LPPR3	8.62245	14.7463	9.82377	8.43942	6.4473	7.84962	23.6916	15.5666	14.6394	13.4601	14.6883	12.1413	23.3603	22.2677	24.7305	19.0085	24.9667	17.7482
PLPPR4	7.14412	9.22157	6.56857	9.15429	8.93766	6.08868	16.4133	15.6009	14.5249	11.9621	14.5199	13.3527	8.66497	7.10496	9.0297	6.79686	8.15718	8.1458
PPAPDC1A	9.22902	15.1822	10.9488	12.1216	9.63658	6.97066	10.632	10.1664	9.34325	9.97717	11.9986	10.5333	11.2489	12.6365	10.6928	9.02616	10.4144	10.1958
PPAPDC1B	5.47674	12.6087	7.20569	9.45778	10.5009	6.79831	11.4223	8.56817	8.60367	8.17839	10.3614	7.58703	16.7539	12.1286	11.8883	14.009	12.7053	12.369
DOLPP1	13.1366	22.1763	13.9568	18.8111	18.1219	12.5807	15.1305	14.3249	14.4977	13.0101	19.4645	16.374	15.2913	12.1666	15.8292	14.8173	16.1935	14.4464
PPAPDC2	8.17572	12.3533	8.89725	9.90759	10.395	5.90117	12.0218	9.71994	9.07732	9.99997	11.475	8.99058	10.3776	9.56048	12.1129	11.7458	9.93221	9.28274
PPAPDC3	8.67477	13.4748	7.33331	8.49563	7.42596	7.00281	8.74212	7.27107	7.10507	6.61945	8.47936	7.76219	16.7415	13.9241	12.0009	13.7619	15.0133	11.4123
SGPP1	9.78933	16.5798	9.34555	13.6868	8.01413	8.15255	10.7254	8.68519	9.06426	7.64201	10.1393	6.94333	11.9091	12.3776	14.4533	12.2765	11.352	13.2494
SGPP2	10.7548	18.0283	11.2155	10.2378	9.74521	9.95477	14.5125	11.2042	11.8298	11.1356	13.0379	8.3342	15.0767	12.4806	13.032	11.3667	12.2149	11.5315
PIK3CA	6.10785	9.47883	5.71979	8.95182	7.19873	5.64938	5.44976	6.36463	5.34492	6.14543	6.77268	4.67958	11.4021	10.5871	10.8168	10.6587	10.2505	9.33944
PIK3CB	6.63955	9.97454	8.7759	7.99661	7.94117	6.64108	14.7895	10.0648	10.6667	11.5154	11.592	11.348	19.7386	16.8078	16.1747	18.5953	14.8712	15.6765
PIK3CD	6.22302	11.0222	8.82369	9.72636	7.56009	8.01481	12.4604	11.9314	11.4639	12.1717	10.343	10.7012	15.2302	12.4916	12.4473	12.7573	14.2443	12.8879
PIK3CG	13.8627	24.1587	11.5747	15.0631	15.0387	11.3086	6.01387	5.77412	4.7575	6.29551	7.16095	6.81962	9.85824	9.77301	8.00115	7.75584	8.65551	8.72372
PIK3C2A	8.19379	13.9034	9.91715	10.5003	11.3	8.2626	14.0721	8.70475	10.7311	10.6718	12.9139	9.82896	11.2853	11.069	11.8035	12.6362	14.8691	12.0687
PIK3C2B	5.31557	7.12885	5.14181	5.61317	5.35766	4.54007	18.2053	11.4776	12.8525	12.6994	14.2631	10.8583	6.58878	5.16455	7.53524	6.59612	7.12277	6.18155
PIK3C2G	7.92415	16.6035	9.25779	11.1065	7.37547	5.7067	11.2007	8.90106	8.77816	8.64244	9.95307	7.3802	18.5192	14.4376	14.6076	12.9817	14.9479	10.6853
PIK3C3	20.7247	29.9803	15.5881	14.7643	11.8987	12.7013	23.0965	15.3616	13.7268	15.135	17.0855	13.5024	25.2266	25.2664	23.2969	17.7674	14.5837	12.7724
PI4K2A	4.0732	4.66586	3.29348	3.8643	3.95001	2.70793	11.4581	9.25073	10.7167	10.5181	9.90478	10.0307	7.30248	7.16865	8.46429	5.78469	6.82743	7.78202
PI4K2B	5.57303	8.41394	7.74342	7.86498	7.96806	6.9191	6.64771	5.77757	5.63686	5.31663	8.26035	5.88378	29.0964	22.7118	24.2424	23.8488	21.9796	20.8813
PI4KA	6.97935	11.1419	8.77311	9.02554	7.64045	7.62759	10.8871	7.51365	7.56212	9.64441	10.0564	9.62919	17.0085	15.5145	17.9842	14.7204	14.4753	14.2183
PI4KB	5.38287	8.50292	4.90048	6.83179	4.82026	4.65706	11.5215	8.14601	7.92579	7.76423	10.0513	8.08246	10.9697	10.0325	13.7741	11.122	9.98096	11.8551
PIP5K1A	9.49709	14.534	10.6825	11.7239	9.8163	8.94926	9.89839	6.02627	6.02368	6.10854	9.95759	7.2504	8.63864	9.19463	9.55941	8.3236	9.42096	8.64282
PIP5K1B	6.26102	10.5832	7.26222	7.97718	7.76192	7.39621	9.87473	8.30344	8.05377	8.08691	8.90364	6.73466	12.1534	10.4581	9.42882	8.96051	9.90989	8.69206
PIP5K1C	4.94671	9.57474	7.39712	9.33429	6.74998	5.88759	17.9076	12.9345	12.0447	12.0414	13.6128	8.4271	12.9019	12.419	14.8007	11.5459	12.1058	11.6295
PIKFYVE	7.97403	14.3994	8.49573	7.18698	6.86663	6.7135	21.2341	12.0164	11.8434	11.5867	12.4618	7.86826	31.5121	30.1691	29.6991	21.6454	26.4517	25.4665
PIP4K2A	4.27163	4.67697	4.92402	4.57499	4.2803	4.2237	45.1526	30.4583	33.2982	31.3695	31.8009	28.0829	18.6118	15.7574	16.5107	13.4863	15.5886	14.3096
PIP4K2B	5.25149	7.86824	6.86573	6.38082	6.17546	5.66225	16.6475	9.49355	13.3421	11.8858	14.2943	13.8301	16.9472	12.5688	12.003	12.5249	15.4317	9.40645
PIP4K2C	7.89853	13.4039	8.85917	10.6832	9.05287	9.34457	10.9209	10.9558	10.0626	10.826	12.2895	10.4025	14.5651	13.4221	13.3289	13.0182	11.8722	11.0332
SiSel_NC	6.8786	12.0187	7.06808	9.56904	8.57972	6.37806	17.3166	11.0136	12.0436	9.82236	15.6479	10.9341	15.7887	15.6436	18.0918	16.927	16.4859	14.1294
SiSel_GAPD	8.98898	9.93485	9.03264	10.4922	8.0174	7.4813	15.5652	14.1583	13.7429	12.4546	14.0502	12.2376	17.1739	19.4239	15.3593	15.9298	17.6443	12.2368
TMEM55AB	8.57499	13.5419	9.62002	8.71082	6.68119	6.91049	13.3803	8.08839	10.0124	8.6356	11.2867	8.01117	13.6369	10.3135	12.8819	10.3759	9.43251	11.0581

## Sheet: Statistics
	log2FC	FDR
PTEN	-0.402766	0.143149
TPTE2	-0.491871	0.00284162
MTM1	0.0584996	0.78848
MTMR1	-0.401883	0.037297
MTMR2	-0.420522	0.00125173
MTMR3	-0.188478	0.151812
MTMR4	-1.28171	0.00596015
MTMR6	-0.0281144	0.944367
MTMR7	-0.267449	0.0604208
MTMR8	-0.323121	0.282307
MTMR14	0.188604	0.561206
INPP4A	-0.0515309	0.757464
INPP4B	-0.709712	0.116559
TMEM55A	-0.55084	0.000303861
TMEM55B	-0.744722	0.000303861
SACM1L	1.1357	0.000269893
INPP5F	-0.528001	0.0480681
SYNJ1	-0.136825	0.462172
SYNJ2	-0.182343	0.125828
OCRL	0.47301	0.266534
INPP5B	-0.184509	0.0915216
INPP5J	-0.35213	0.430381
SNW1	1.73612	0.0464711
INPP5D	-0.202524	0.575329
INPPL1	-0.797049	0.0495047
INPP5E	0.826192	0.100164
FIG4	-0.676275	0.170915
PPA1	-0.33818	0.0604208
PPA2	-0.296326	0.430381
BPNT1	0.045493	0.878353
ITPA	-0.767425	0.000636699
INPP1	-0.0655025	0.696202
PPAP2A	-0.0260375	0.944367
PPAP2B	0.0841527	0.816857
PPAP2C	-0.248557	0.696202
PRPF31	1.39034	0.0497393
LPPR5	-0.00555727	0.982668
LPPR1	-0.0565947	0.818688
PLPPR2	0.00997957	0.982668
LPPR3	0.151839	0.696202
PLPPR4	-0.472316	0.00284162
PPAPDC1A	-0.254704	0.0423455
PPAPDC1B	0.097073	0.719234
DOLPP1	0.312194	0.374104
PPAPDC2	-0.119419	0.470576
PPAPDC3	-0.237128	0.696202
SGPP1	-0.149957	0.622032
SGPP2	0.0691726	0.957778
PIK3CA	-1.06895	0.0137039
PIK3CB	0.303674	0.348783
PIK3CD	0.19643	0.430381
PIK3CG	-0.0107844	0.982668
PIK3C2A	0.0779254	0.860192
PIK3C2B	-1.01483	0.0394111
PIK3C2G	-0.171438	0.542082
PIK3C3	0.638018	8.52e-07
PI4K2A	-1.26551	0.000269893
PI4K2B	-0.129658	0.582072
PI4KA	-0.0172691	0.957778
PI4KB	-0.383389	0.126259
PIP5K1A	-0.314042	0.449549
PIP5K1B	-0.720528	5.93e-05
PIP5K1C	-0.526771	0.0464711
PIKFYVE	0.45616	0.0528173
PIP4K2A	0.01843	0.975129
PIP4K2B	-0.414131	0.0464711
PIP4K2C	-0.19163	0.116559
SiSel_NC2	NA	NA
SiSel_GAPD	0.21452	0.696202
TMEM55AB	-0.836531	0.0362399
