# Supplementary material for: SAC1 regulates autophagosomal phosphatidylinositol-4-phosphate for xenophagy-directed bacterial clearance
Source: Cell Rep. Author manuscript; Available in PMC 2021 Aug 2. (PMC8327279; doi:10.1016/j.celrep.2021.109434)
Supplement: 3 [file NIHMS1728472-supplement-3.xlsx]

## Sheet: siRNA library
Gene	siRNA ID
BPNT1	s20293
BPNT1	s20294
BPNT1	s20295
DOLPP1	s32824
DOLPP1	s32825
DOLPP1	s32826
FIG4	s19170
FIG4	s19171
FIG4	s19172
INPP1	s7446
INPP1	s7447
INPP1	s7448
INPP4A	s7450
INPP4A	s7451
INPP4A	s7452
INPP4B	s16825
INPP4B	s16826
INPP4B	s16827
INPP5B	s7456
INPP5B	s7457
INPP5B	s7458
INPP5D	s7459
INPP5D	s7460
INPP5D	s7461
INPP5E	s32190
INPP5E	s32191
INPP5E	s32192
INPP5F	s22562
INPP5F	s22563
INPP5F	s22564
INPP5J	s25858
INPP5J	s25859
INPP5J	s25860
INPPL1	s7463
INPPL1	s7464
INPPL1	s7462
ITPA	s7619
ITPA	s7620
ITPA	s7621
LPPR1	s29677
LPPR1	s29678
LPPR1	s29679
LPPR3	s36699
LPPR3	s195388
LPPR3	s195389
LPPR5	s46453
LPPR5	s46454
LPPR5	s46455
MTM1	s9041
MTM1	s9042
MTM1	s9043
MTMR1	s16718
MTMR1	s16717
MTMR1	s16719
MTMR14	s34722
MTMR14	s34723
MTMR14	s34724
MTMR2	s17014
MTMR2	s17015
MTMR2	s17016
MTMR3	s17011
MTMR3	s17012
MTMR3	s17013
MTMR4	s17383
MTMR4	s17384
MTMR4	s17385
MTMR6	s17377
MTMR6	s17378
MTMR6	s17379
MTMR7	s17380
MTMR7	s17381
MTMR7	s17382
MTMR8	s31077
MTMR8	s31078
MTMR8	s31079
OCRL	s9818
OCRL	s9819
OCRL	s9820
PI4K2A	s30825
PI4K2A	s30826
PI4K2A	s30827
PI4K2B	s30681
PI4K2B	s30682
PI4K2B	s30683
PI4KA	s709
PI4KA	s710
PI4KA	s711
PI4KB	s10543
PI4KB	s10541
PI4KB	s10542
PIK3C2A	s10508
PIK3C2A	s10509
PIK3C2A	s10510
PIK3C2B	s10511
PIK3C2B	s10512
PIK3C2B	s10513
PIK3C2G	s10514
PIK3C2G	s10515
PIK3C2G	s10516
PIK3C3	s10517
PIK3C3	s10518
PIK3C3	s10519
PIK3CA	s10520
PIK3CA	s10521
PIK3CA	s10522
PIK3CB	s10524
PIK3CB	s10525
PIK3CB	s10523
PIK3CD	s10529
PIK3CD	s10530
PIK3CD	s10531
PIK3CG	s10532
PIK3CG	s10533
PIK3CG	s10534
PIKFYVE	s47254
PIKFYVE	s47255
PIKFYVE	s47256
PIP4K2A	s10550
PIP4K2A	s10551
PIP4K2A	s10552
PIP4K2B	s15936
PIP4K2B	s15937
PIP4K2B	s15938
PIP4K2C	s36447
PIP4K2C	s36448
PIP4K2C	s36449
PIP5K1A	s15930
PIP5K1A	s15931
PIP5K1A	s15932
PIP5K1B	s15933
PIP5K1B	s15934
PIP5K1B	s15935
PIP5K1C	s23732
PIP5K1C	s23730
PIP5K1C	s23731
PLPPR2	s34854
PLPPR2	s34855
PLPPR2	s34856
PLPPR4	s19158
PLPPR4	s19159
PLPPR4	s19160
PPA1	s10877
PPA1	s10878
PPA1	s10879
PPA2	s25759
PPA2	s25760
PPA2	s25761
PPAP2A	s16378
PPAP2A	s16379
PPAP2A	s16380
PPAP2B	s16384
PPAP2B	s16385
PPAP2B	s16386
PPAP2C	s16381
PPAP2C	s16382
PPAP2C	s16383
PPAPDC1A	s46967
PPAPDC1A	s46968
PPAPDC1A	s46969
PPAPDC1B	s229913
PPAPDC1B	s229914
PPAPDC1B	s229915
PPAPDC2	s53828
PPAPDC2	s53829
PPAPDC2	s53830
PPAPDC3	s39461
PPAPDC3	s39462
PPAPDC3	s39463
PRPF31	s25121
PRPF31	s25122
PRPF31	s25123
PTEN	s325
PTEN	s326
PTEN	s327
SACM1L	s22646
SACM1L	s22647
SACM1L	s22648
SGPP1	s37587
SGPP1	s37588
SGPP1	s37589
SGPP2	s43494
SGPP2	s43495
SGPP2	s43496
SiSel_GAPD	s815
SiSel_GAPD	s815
SiSel_GAPD	s815
SiSel_NC2	s814
SiSel_NC2	s814
SiSel_NC2	s814
SNW1	s22715
SNW1	s22716
SNW1	s22717
SYNJ1	s16933
SYNJ1	s16934
SYNJ1	s16935
SYNJ2	s16942
SYNJ2	s16943
SYNJ2	s16944
TMEM55A	s30941
TMEM55A	s30942
TMEM55A	s30943
TMEM55B	s40497
TMEM55B	s40498
TMEM55B	s40499
TPTE2	s41150
TPTE2	s41151
TPTE2	s41152
